# Supplementary material for: Coordinated response of milk bacterial and metabolic profiles to subacute ruminal acidosis in lactating dairy cows
Source: J Anim Sci Biotechnol. 2023 May 4;14:60. doi: 10.1186/s40104-023-00859-8 (PMC10158360; doi:10.1186/s40104-023-00859-8)
Supplement: Supplementary file 1 — Additional file 1: Table S1. Effects of feeding the conventional (CON) or high-concentrate (HC) diet on the relative abundance (%) of rumen bacteria at the amplicon sequence variant (ASV) level. [file 40104_2023_859_MOESM1_ESM.xlsx]

## Sheet: Sheet1
Table S1 Effects of feeding the conventional (CON) or high-concentrate (HC) diet on the relative abundance (%) of rumen bacteria at the amplicon sequence variant (ASV) level
Phylum	Genus	ASV	Diet		SEM	P-value
			CON	HC		Diet	Day	Diet × Day
Actinobacteriota	Glutamicibacter	ASV41	0.08	0.18	0.03	0.337	0.065	0.887
	Mycobacterium	ASV3	10.71	6.49	2.26	0.862	0.523	0.3
	Nocardia	ASV14	1.07	0.91	0.09	0.488	0.619	0.379
	Rhodococcus	ASV33	0.2	0.15	0.01	0.043	0.706	0.359
		ASV31	0.16	0.21	0.04	0.84	0.746	0.373
Bacteroidota	Chryseobacterium	ASV22	0.06	0.76	0.38	0.193	0.428	0.051
		ASV42	0	0.34	0.17	0.317	0.368	0.368
	Vibrionimonas	ASV5	8.06	8.39	0.86	0.862	0.651	0.961
Firmicutes	Atopostipes	ASV34	0.17	0.15	0.03	0.561	0.16	0.672
	Oscillospiraceae_UCG-005	ASV51	0.1	0.05	0.02	0.422	0.018	0.337
		ASV24	0.31	0.29	0.06	0.812	0.007	0.69
		ASV46	0.11	0.08	0.03	0.943	0.431	0.4
Myxococcota	Anaeromyxobacter	ASV76	0	0.1	0.04	0.149	0.592	0.592
Nitrospirota	norank	ASV25	0.17	0.31	0.07	0.77	0.611	0.9
Proteobacteria	Beijerinckiaceae_28-YEA-48	ASV44	0.09	0.15	0.01	0.015	0.328	0.451
	Acidovorax	ASV23	0.36	0.25	0.05	0.453	0.684	0.285
	Acinetobacter	ASV54	0	0.19	0.09	0.317	0.368	0.368
		ASV58	0	0.17	0.08	0.317	0.368	0.368
		ASV63	0	0.14	0.07	0.317	0.368	0.368
		ASV45	0.14	0.06	0.03	0.485	0.408	0.597
		ASV39	0	0.35	0.18	0.952	0.592	0.209
	Aliihoeflea	ASV32	0.12	0.23	0.06	0.641	0.079	0.078
	Allorhizobium-Neorhizobium-Pararhizobium-Rhizobium	ASV11	1.64	1.56	0.14	0.729	0.547	0.633
	Aquabacterium	ASV29	0.2	0.18	0.01	0.488	0.569	0.97
	Bradyrhizobium	ASV12	1.19	1.36	0.11	0.583	0.144	0.986
		ASV6	6.01	6.66	0.5	0.603	0.724	0.386
	Candidatus Competibacter	ASV50	0.11	0.06	0.02	0.338	0.906	0.318
		ASV37	0.17	0.12	0.03	0.641	0.297	0.317
		ASV19	0.53	0.35	0.11	0.751	0.777	0.514
	Defluviicoccus	ASV52	0.15	0	0.07	0.317	0.368	0.368
		ASV65	0.01	0.11	0.04	0.507	0.4	0.577
		ASV40	0.17	0.09	0.04	0.553	0.601	0.831
		ASV43	0.17	0.07	0.08	0.559	0.348	0.3
	Enhydrobacter	ASV53	0.01	0.18	0.08	0.482	0.366	0.673
	Halomonas	ASV10	3.78	0.55	1	0.219	0.216	0.197
		ASV26	0.23	0.2	0.01	0.563	0.587	0.519
	Labrys	ASV13	0.81	1.41	0.12	0.015	0.925	0.3
	Mesorhizobium	ASV9	3.02	3.14	0.18	0.686	0.147	0.661
	Methylobacterium-Methylorubrum	ASV8	4.81	5.37	0.47	0.686	0.867	0.106
		ASV27	0.2	0.2	0.14	0.952	0.592	0.209
	Novosphingobium	ASV35	0.16	0.13	0.01	0.418	0.65	0.572
	Pelomonas	ASV17	0.7	0.64	0.04	0.507	0.503	0.403
	Phyllobacterium	ASV4	8.07	9.17	0.69	0.525	0.13	0.425
	Pseudolabrys	ASV18	0.41	0.57	0.06	0.26	0.083	0.387
		ASV30	0.19	0.18	0.01	0.84	0.726	0.229
	Pseudomonas	ASV36	0.21	0.04	0.07	0.288	0.001	0.323
		ASV72	0	0.1	0.05	0.317	0.368	0.368
	Psychrobacter	ASV38	0.13	0.15	0.04	0.499	0.009	0.774
	Ralstonia	ASV28	0.26	0.15	0.03	0.112	0.433	0.499
		ASV20	0.44	0.44	0.03	0.817	0.939	0.676
	Reyranella	ASV16	0.72	0.68	0.04	0.795	0.949	0.99
	Rhodopseudomonas	ASV7	5.19	6.45	0.54	0.273	0.761	0.192
	Sphingomonas	ASV2	9.52	9.76	0.65	0.908	0.553	0.548
	Stenotrophomonas	ASV21	0	0.85	0.42	0.071	0.305	0.305
	Thiothrix	ASV49	0.11	0.06	0.03	0.506	0.772	0.851
	Variovorax	ASV15	1.01	0.64	0.13	0.312	0.803	0.484
		ASV1	17.73	13.2	1.98	0.386	0.821	0.471
