# Supplementary material for: Coordinated response of milk bacterial and metabolic profiles to subacute ruminal acidosis in lactating dairy cows
Source: J Anim Sci Biotechnol. 2023 May 4;14:60. doi: 10.1186/s40104-023-00859-8 (PMC10158360; doi:10.1186/s40104-023-00859-8)
Supplement: Supplementary file 2 — Additional file 2: Table S2. Correlation networks of cow phenotypic traits (DMI, milk yield, and milk composition) and differential milk metabolites based on Spearman’s correlation coefficients. [file 40104_2023_859_MOESM2_ESM.xlsx]

## Sheet: Sheet1
Table S2 Correlation networks of cow phenotypic traits (DMI, milk yield, and milk composition) and differential milk metabolites based on Spearman’s correlation coefficients
ID	Cholic acid	L-Palmitoylcarnitine	Tetradecanoylcarnitine	Stearoylcarnitine	Decanoylcarnitine	LysoPA(8:0/0:0)	Glycocholic acid	L-Octanoylcarnitine	LysoPE(0:0/18:0)	Alpha-Linolenic acid	Prostaglandin E2	3-Phospho-D-glycerate	Beta-D-Fructose 6-phosphate	Deoxyribose 1-phosphate	D-Ribose 5-phosphate	N-acetyl-alpha-D-galactosamine 1-phosphate	Phosphoenolpyruvic acid	L-Lactic acid	L-Malic acid	3-Hydroxysebacic acid	Flavine mononucleotide	7-Methylguanosine	Succinyladenosine	Guanosine	Niacinamide	Pyridoxal	L-Glutamic acid	Acetylcholine	Sphingosine	Hippuric acid	Trigonelline	Milk fat	Milk protein	Lactose	Milk yield	DMI	SCC
Cholic acid	1	0	0	0	0	0	0	0	0	0	0	0	0	0	0	0	0	0	0	0	0	0	-0.928571	0	0	0	0	0	0	0	-0.952381	0	0	0	0	0	0
L-Palmitoylcarnitine	0	1	0.97619	0	0.904762	0	0	0	0	0	-0.904762	0	0	0	0	0	0	0	0	0	0	0	0	0	0	0	0	0	0	0	0	0	0	0	0	0	0
Tetradecanoylcarnitine	0	0.97619	1	0	0	0	0	0	0	0	0	0	0	0	0	0	0	0	0	0	0	0	0	0	0	0	0	0	0	0	0	0	0	0	0	0	0
Stearoylcarnitine	0.809524	0.880952	0.809524	1	0.904762	0	0	0	0	0	-0.928571	0	0	0	0	0	0	0	0	-0.904762	0	0	0	0	0	0	0	0	0	-0.952381	0	0	0	0	0	0	0
Decanoylcarnitine	0.761905	0.904762	0.880952	0.904762	1	0	0	0	0	0	0	0	0	0	0	0	0	0	0	0	0	0	0	0	0	0	0	0	0.97619	0	0	0	0	0	0	0	0
LysoPA(8:0/0:0)	0	0	0	0	0	1	0	0	0	0	0	0	0	0	0	0	0	0	0	0	0.928571	0	0	0	0	0	0	0	0	0	0	0	0	0	0	0	0
Glycocholic acid	0.880952	0	0	0.785714	0	0	1	0	0	0	0	0	0	0	0	0	0	0	0	0	0	0	0	0	0	0	0	0	0	0	0	0	0	0	0	0	0
L-Octanoylcarnitine	0	0.714286	0	0.809524	0.857143	0	0	1	0	0	0	0	0	0	0	0	0	0	0	0	0	0	0	0	0	0	0	0	0	0	0	0	0	0	0	0	0
LysoPE(0:0/18:0)	0	0	0	0.761905	0.714286	0.833333	0	0.714286	1	0	0	0	0	0	0	0	0	0	0	0	0.904762	0	0	0	0	-0.904762	0	0	0	0	0	0	0	0	0	0	0
Alpha-Linolenic acid	-0.714286	0	0	0	0	-0.714286	0	0	0	1	0	0	0	0	0	0	0	0	0	0	0	0	0	0	0	0	0	0	0	0	0	0	0	0	0	0	0
Prostaglandin E2	0	-0.904762	-0.880952	-0.928571	-0.857143	0	0	-0.785714	0	0	1	0	0	0	0	0	0	0	0	0.952381	0	0	0	0	0	0	0	0	0	0.97619	0	0	0	0	0	0	0
3-Phospho-D-glycerate	0	0	0	0	0	0	0	0	0.809524	0	0	1	0	0.904762	0.97619	0	0	0	0	0	0	0	0	0	0	0	0	0	0	0	0	0	0	0	0	0	0
Beta-D-Fructose 6-phosphate	0	0	0	0	0	0.809524	0	0	0.880952	0	0	0.880952	1	0.97619	0.904762	0	0	0	0	0	0	0	0	0	0	0	0	0	0	0	0	0	0	0	0	0	0
Deoxyribose 1-phosphate	0	0	0	0	0	0.761905	0	0	0.857143	0	0	0.904762	0.97619	1	0.928571	0	0	-0.928571	0	0	0	0	0	0	0	0	0	0.928571	0	0	0	0	0	0	0	0	0
D-Ribose 5-phosphate	0.714286	0	0	0	0.761905	0	0	0	0.857143	0	0	0.97619	0.904762	0.928571	1	0	0	-0.904762	0	0	0	0	0	0	0	0	0	0.904762	0	0	0	0	0	0	0	0	0
N-acetyl-alpha-D-galactosamine 1-phosphate	0	0	0	0	0	0	0	0	0.761905	0	0	0.857143	0.785714	0.809524	0.785714	1	0	0	0	0	0	0	0	0	0	0	0	0	0	0	0	0	0	0	0	0	0
Phosphoenolpyruvic acid	0	0	0	0	0.809524	0	0	0	0	0	0	0.809524	0	0	0.833333	0	1	0	0	0	0	0	0	0	0	0	0	0	0	0	0	0	0	0	0	0	0
L-Lactic acid	-0.809524	0	0	0	0	-0.785714	0	0	-0.857143	0	0	-0.833333	-0.880952	-0.928571	-0.904762	-0.761905	-0.785714	1	0	0	0	0	0	0	0	0.97619	0	-1	0	0	0.904762	0	0	0	0	0	0
L-Malic acid	-0.857143	0	0	-0.809524	-0.714286	0	0	0	-0.714286	0	0	0	0	0	0	0	0	0	1	0	0	0	0.928571	0	0	0	0	0	0	0	0	0	0	0	0	0	0
3-Hydroxysebacic acid	0	-0.809524	-0.761905	-0.904762	-0.714286	0	0	0	0	0	0.952381	0	0	0	0	0	0	0	0	1	0	0	0	0	0	0	0	0	0	0.97619	0	0	0	0	0	0	0
Flavine mononucleotide	0	0	0	0	0	0.928571	0	0	0.904762	0	0	0	0.880952	0.833333	0.714286	0.785714	0	-0.785714	0	0	1	0	0	0	0	0	0	0	0	0	0	0	0	0	0	0	0
7-Methylguanosine	0	0	0	0	0	0	0	0	0	0	0	0	0	0	0	0	0	0	0	0	0	1	0	0	0	0	0	0	0	0	0	0	0	0	0	0	0
Succinyladenosine	-0.928571	0	0	-0.714286	0	-0.714286	-0.714286	0	-0.738095	0.738095	0	0	-0.785714	-0.738095	-0.738095	0	0	0.785714	0.928571	0	0	0	1	0	0	0	0	0	0	0	0	0	0	0	0	0	0
Guanosine	0	0	0	0	0	0	0	0	0	0.857143	0	0	0	0	0	0	0	0	0.738095	0	0	0	0.738095	1	0	0	0	0	0	0	0	0	0	0	0	0	0
Niacinamide	0	0	0	0	0.809524	0	0	0.857143	0	0	0	0	0	0	0	0	0.714286	0	0	0	0	0	0	0	1	0	0	0	0	0	0	0	0	0	0	0	0
Pyridoxal	-0.761905	0	0	0	0	-0.857143	0	0	-0.904762	0.761905	0	-0.785714	-0.857143	-0.880952	-0.857143	-0.785714	-0.761905	0.97619	0	0	-0.857143	0	0.761905	0	0	1	0	-0.97619	0	0	0	0	0	0	0	0	0
L-Glutamic acid	-0.761905	0	0	-0.738095	0	0	-0.761905	0	0	0	0	0	0	0	0	0	0	0	0.785714	0	0	0	0.809524	0	0	0	1	0	0	0	0	0	0	0	0	0	0
Acetylcholine	0.809524	0	0	0	0	0.785714	0	0	0.857143	0	0	0.833333	0.880952	0.928571	0.904762	0.761905	0.785714	-1	0	0	0.785714	0	-0.785714	0	0	-0.97619	0	1	0	0	-0.904762	0	0	0	0	0	0
Sphingosine	0.785714	0.857143	0.809524	0.857143	0.97619	0	0	0.833333	0	0	-0.761905	0	0	0	0.785714	0	0.738095	0	-0.785714	0	0	0	-0.714286	0	0.761905	0	0	0	1	0	0	0	0	0	0	0	0
Hippuric acid	0	-0.857143	-0.809524	-0.952381	-0.809524	0	0	-0.714286	-0.714286	0	0.97619	0	0	0	0	0	0	0	0	0.97619	0	0	0	0	0	0	0	0	-0.714286	1	0	0	0	0	0	0	0
Trigonelline	-0.952381	0	0	-0.809524	-0.761905	0	-0.880952	0	-0.714286	0	0	0	0	-0.761905	-0.761905	0	-0.714286	0.904762	0.761905	0	0	0	0.833333	0	0	0.857143	0	-0.904762	-0.738095	0.714286	1	0	0	0	0	0	0
Milk fat	0	0	0	0	0	0	0	0	0	0.785714	0	0	0	0	0	0	0	0	0	0	0	0	0	0	0	0	0	0	0	0	0	1	0	0	0	0	0
Milk protein	0	0	0	0	0	0	0	0	0	0	0	0	0	0	0	0	0	0	0	0	0	0	0	0	0	0	0	0	0	0	0	0	1	0	0	0	0
Lactose	0	0	0	0	0	0	0	0	0	0	0	0	0	0	0	0	0	0	0	0	0	0	0	0	0	0	0	0	0	0	0	0	0	1	0	0	0
Milk yield	0	0	0	0	0	0	0	0	0	0	0	0	0	0	0	0	0	0	0	0	0	0	0	0	0	0	0	0	0	0	0	0	0	0	1	0	0
DMI	0	0	0	0	0	0	0	0	0	0	0	0	0	0.738095	0	0.761905	0.738095	-0.714286	0	0	0	0	0	0	0	0	0	0.714286	0	0	0	0	0	0	0	1	0
Somatic cell counts	0	0	0	0	0	0	0	0	0	0	0	0	0	0	0	0	0	0	0	0	0	0	0	0	0	0	0	0	0	0	0	0	0	0	0	0	1
